# Supplementary material for: ARID1B maintains mesenchymal stem cell quiescence via inhibition of BCL11B-mediated non-canonical Activin signaling
Source: Nat Commun. 2024 May 30;15:4614. doi: 10.1038/s41467-024-48285-2 (PMC11139927; doi:10.1038/s41467-024-48285-2)
Supplement: Supplementary file 4 — Source Data [file 41467_2024_48285_MOESM4_ESM.zip › 447520_2_related_ms_8823112_s6mh48.xlsx]

## Sheet: Figure 1
Figure 1k	Notch movement length (mm)
	D2		D4		D6		D8		D10
	Control	Gli1-CreER;Arid1bfl/fl	Control	Gli1-CreER;Arid1bfl/fl	Control	Gli1-CreER;Arid1bfl/fl	Control	Gli1-CreER;Arid1bfl/fl	Control	Gli1-CreER;Arid1bfl/fl
	0.5	0.3	0.9	0.9	1.3	1	1.8	1.3	2.15	1.7
	0.4	0.3	0.9	0.6	1.3	0.95	1.6	1.3	2.2	1.55
	0.4	0.4	0.9	0.8	1.35	1	1.9	1.1	2.4	1.75
	0.6	0.2	0.85	0.7	1.15	0.9	1.75	1	2.3	1.5
	0.5	0.4	0.9	0.6	1.35	1.1	1.85	1.5	2.1	1.9
		0.4		0.8		1.1		1.5		1.9
		0.3		0.6		0.9		1.2		1.7
Figure 1r	Dental pulp cavity (mm2)
	Control	Gli1-CreER;Arid1bfl/fl
	1.972	1.552
	2.244	1.607
	2.025	1.257
Figure 1s	Distance to cervical loop (µm)
	Control	Gli1-CreER;Arid1bfl/fl
	140.09	56.67
	137.9	47.31
	132.84	55

## Sheet: Figure 2
Figure 2e	Gli1+ (%)
	Gli1-LacZ	Gli1-CreER;arid1bfl/fl;Gli1-LacZ
	37.52	20.19
	31.8	20.73
	36.48	22.8
	32.7
Figure 2j	LRC (%)
	Control	Gli1-CreER;Arid1bfl/fl
	7.7777	6.55647
	10.174	6.04772
	11.0395	5.5499
Figure 2l		Cell number percentage (%)
		Control	Gli1-CreER;arid1bfl/fl
	DP	68.3559	67.2744
	MSC	13.6913	12.2836
	DF	10.1209	10.3131
	Pre-Od	4.60697	4.73297
	TAC	3.22488	5.39595
Figure 2r	LRC+Ki67+/LRC+ (%)
	Control	Gli1-CreER;arid1bfl/fl
	0.72	4.6
	0.92	4.61
	1.62	9.33

## Sheet: Figure 3
Figure 3k	Bcl11b expression level per cell
	Control	Gli1-CreER;arid1bfl/fl
	0.68	0.85
	0.44	1.13
	0.47	0.99

## Sheet: Figure 4
Figure 4f	% of Input		qPCR primer sequence at Bcl11b intron region
	IgG	ARID1B	F: ACAGTGTGTTGCAAACCAGG
	1	4.57	R: TACACAAAGGGCATCCCCAG
	1	4.37
	1	3.5
Figure 4g	Bcl11b relative expression level		Origene vector: GE201122B
	Control	Bcl11b gRNA	gRNA: CAATCTTTCACGGCTACCCG
	1.01532	4.79453	PAM: TGG
	1.05005	2.21633	qPCR primer sequence for Bcl11b
	1.0562	2.1792	F: CCTCCGTGATTACTTCACCTCT
	1.07539	3.5221	R: TGACCCTCACCCTGAGTCC
Figure 4n	Gli1+ (%)
	Gli1-LacZ	Gli1-CreER;Arid1bfl/fl;Gli1-LacZ	Gli1-CreER;Arid1bfl/fl;Bcl11bfl/+;Gli1-LacZ
	35.5322	22.6031	30.4695
	31.3823	23.9096	28.4404
	38.0095	23.0335	33.5933

## Sheet: Figure 5
Figure 5g	% of input		qPCR primer sequence at Inhba promotor region
	IgG	BCL11B	F: CCCTGAGTTATCAGCAGCTTGTC
	1	3.3	R: TCCCTGAAGCAAGGAGACAGG
	1	2.26
	1	1.76
Figure 5r	Gli1+ (%)
	Gli1-LacZ - IgG	Gli1-CreER;Arid1bfl/fl;Gli1-LacZ - IgG	Gli1-CreER;Arid1bfl/fl;Gli1-LacZ - Anti-ACTIVIN A
	67.7965	59.7311	75.943
	72.7925	46.5196	79.1615
	74.2668	56.6654	70.0324

## Sheet: Figure 7
Figure 7p	Gli1+ (%)
	Gli1-LacZ	Gli1-CreER;Arid1bfl/fl;Gli1-LacZ	Gli1-CreER;Arid1bfl/fl;Tgfbr1fl/+;Gli1-LacZ
	35.13	26.04	33.38
	32.08	19.76	33.02
	39.08	23.17	40.12
Figure 7x	Gli1+ (%)
	Gli1-LacZ	Gli1-CreER;Arid1bfl/fl;Gli1-LacZ	Gli1-CreER;Arid1bfl/fl;Erk2fl/+;Gli1-LacZ
	35.2	22.6	33.5
	34.1	24.8	42.7
	40.8	22.2	39.5

## Sheet: Supplementary Figure 1
Supplementary Figure 1q	Length (μm)
	Control	Gli1-CreER;Arid1bfl/fl
	348.95	251.69
	281.61	253.86
	337.14	252.1
Supplementary Figure 1r	X Length (mm)		Y Length (mm)
	Control	Gli1-CreER;Arid1bfl/fl	Control	Gli1-CreER;Arid1bfl/fl
	1.646	1.336	0.056	0.054
	1.683	1.287	0.063	0.055
	1.586	1.463	0.048	0.057
	1.583	1.437	0.058	0.05

## Sheet: Supplementary Figure 9
Supplementary Figure 9	Relative protein level
	ARID1B/β-Actin		p-SMAD2/SMAD2		p-AKT/AKT		p-P38/P38		p-JNK/JNK		p-ERK/ERK		p-COFILIN/COFILIN		p-NF-κB/NF-κB
	Control	Gli1-CreER;Arid1bfl/fl	Control	Gli1-CreER;Arid1bfl/fl	Control	Gli1-CreER;Arid1bfl/fl	Control	Gli1-CreER;Arid1bfl/fl	Control	Gli1-CreER;Arid1bfl/fl	Control	Gli1-CreER;Arid1bfl/fl	Control	Gli1-CreER;Arid1bfl/fl	Control	Gli1-CreER;Arid1bfl/fl
	0.79918	0.163295	1.14256	1.15746	1.08084	0.915265	0.663227	0.743148	1.02319	2.44379	0.616111	1.1129	0.723992	1.1076	1.20675	1.11542
	1.08684	0.223514	1.19958	1.07433	0.913376	0.784517	0.925077	0.938586	1.06715	1.52797	0.907021	1.33506	0.782928	1.09167	1.19767	1.35972
	0.644874	0.0879407	1.05265	1.06008	0.968406	0.689238	0.914802	1.01243	1.1365	1.77859	0.649796	1.21973	0.887588	1.44945	1.2324	1.43589
